# Supplementary material for: Whole genome comparison of Aspergillus flavus L-morphotype strain NRRL 3357 (type) and S-morphotype strain AF70
Source: PLoS One. 2018 Jul 2;13(7):e0199169. doi: 10.1371/journal.pone.0199169 (PMC6028093; doi:10.1371/journal.pone.0199169)
Supplement: S1 Table — GO categories of genes that are unique to strains AF70 and NRRL 3357. (XLSX) [file pone.0199169.s002.xlsx]

## Sheet: Sheet1
Supporting Information Table 1. GO categories of genes that are unique to strains AF70 and NRRL 3357
Enriched Categories of Genes Unique to NRRL 3357
GO Category	Over Represented p value	Number of Unique Genes	Total number	Term Description	Ontology	Adjusted p value	Unique Genes
GO:0055114	0.000562079	49	1045	oxidation-reduction process	BP	0.254762	AFLA70_125g002361,AFLA70_130g002551,AFLA70_133g002580,AFLA70_133g002591,AFLA70_133g002620,AFLA70_149g002181,AFLA70_164g002290,AFLA70_18g005560,AFLA70_206g001650,AFLA70_213g001531,AFLA70_220g001811,AFLA70_220g001820,AFLA70_220g001850,AFLA70_220g001880,AFLA70_228g001651,AFLA70_228g001670,AFLA70_228g001681,AFLA70_25g005891,AFLA70_270g001761,AFLA70_276g000781,AFLA70_281g001221,AFLA70_285g001640,AFLA7…
GO:0009116	0.00118168	6	41	nucleoside metabolic process	BP	0.428478	AFLA70_169g002231,AFLA70_292g001491,AFLA70_434g000611,AFLA70_507g000441,AFLA70_74g003301,AFLA70_766g000261
GO:0015991	0.0149851	3	18	ATP hydrolysis coupled proton transport	BP	1	AFLA70_453g000601,AFLA70_453g000621,AFLA70_587g000352
GO:0038032	0.0273136	2	9	termination of G-protein coupled receptor signaling pathway	BP	1	AFLA70_789g000220,AFLA70_865g000071
GO:0006278	0.0295617	1	1	RNA-dependent DNA biosynthetic process	BP	1	AFLA70_340g000881
GO:0006665	0.0295617	1	1	sphingolipid metabolic process	BP	1	AFLA70_76g002610
GO:0006788	0.0295617	1	1	heme oxidation	BP	1	AFLA70_213g001620
GO:0042255	0.0295617	1	1	ribosome assembly	BP	1	AFLA70_183g001470
GO:0044249	0.0295617	1	1	cellular biosynthetic process	BP	1	AFLA70_300g001290
GO:0005764	0.0295617	1	1	lysosome	CC	1	AFLA70_76g002610
GO:0016705	1.28e-05	17	173	oxidoreductase activity, acting on paired donors, with incorporation or reduction of molecular oxygen	MF	0.023286	AFLA70_130g002551,AFLA70_133g002580,AFLA70_133g002591,AFLA70_133g002620,AFLA70_164g002290,AFLA70_220g001820,AFLA70_220g001850,AFLA70_220g001880,AFLA70_28g004091,AFLA70_296g001261,AFLA70_519g000600,AFLA70_521g000670,AFLA70_566g000540,AFLA70_57g004021,AFLA70_59g003491,AFLA70_5g008462,AFLA70_712g000361
GO:0020037	0.000294893	17	222	heme binding	MF	0.197315	AFLA70_130g002551,AFLA70_133g002580,AFLA70_133g002591,AFLA70_133g002620,AFLA70_164g002290,AFLA70_220g001820,AFLA70_220g001850,AFLA70_220g001880,AFLA70_28g004091,AFLA70_296g001261,AFLA70_519g000600,AFLA70_521g000670,AFLA70_566g000540,AFLA70_57g004021,AFLA70_59g003491,AFLA70_5g008462,AFLA70_712g000361
GO:0005506	0.0003265	18	245	iron ion binding	MF	0.197315	AFLA70_130g002551,AFLA70_133g002580,AFLA70_133g002591,AFLA70_133g002620,AFLA70_164g002290,AFLA70_18g005560,AFLA70_220g001820,AFLA70_220g001850,AFLA70_220g001880,AFLA70_28g004091,AFLA70_296g001261,AFLA70_519g000600,AFLA70_521g000670,AFLA70_566g000540,AFLA70_57g004021,AFLA70_59g003491,AFLA70_5g008462,AFLA70_712g000361
GO:0016831	0.00764965	4	27	carboxy-lyase activity	MF	1	AFLA70_213g001491,AFLA70_276g000761,AFLA70_368g000540,AFLA70_831g000171
GO:0015078	0.01074	3	16	hydrogen ion transmembrane transporter activity	MF	1	AFLA70_420g000230,AFLA70_453g000621,AFLA70_587g000352
GO:0031177	0.0195983	5	53	phosphopantetheine binding	MF	1	AFLA70_220g001811,AFLA70_228g001701,AFLA70_59g003471,AFLA70_711g000090,AFLA70_78g002691
GO:0015299	0.0216611	2	8	solute:proton antiporter activity	MF	1	AFLA70_580g000460,AFLA70_786g000141
GO:0003964	0.0295617	1	1	RNA-directed DNA polymerase activity	MF	1	AFLA70_340g000881
GO:0004392	0.0295617	1	1	heme oxygenase (decyclizing) activity	MF	1	AFLA70_213g001620
GO:0008986	0.0295617	1	1	pyruvate, water dikinase activity	MF	1	AFLA70_276g000770
GO:0030791	0.0295617	1	1	arsenite methyltransferase activity	MF	1	AFLA70_334g001030
GO:0016772	0.0316345	5	60	transferase activity, transferring phosphorus-containing groups	MF	1	AFLA70_209g002341,AFLA70_213g001681,AFLA70_482g000711,AFLA70_484g000751,AFLA70_766g000291
GO:0016740	0.0320575	4	41	transferase activity	MF	1	AFLA70_220g001811,AFLA70_228g001701,AFLA70_59g003472,AFLA70_711g000090
GO:0008270	0.0351727	35	870	zinc ion binding	MF	1	AFLA70_111g002351,AFLA70_111g002381,AFLA70_116g002930,AFLA70_213g001491,AFLA70_213g001581,AFLA70_220g001811,AFLA70_220g001901,AFLA70_25g005891,AFLA70_285g001640,AFLA70_306g000980,AFLA70_336g001611,AFLA70_340g000881,AFLA70_358g001310,AFLA70_389g001060,AFLA70_389g001090,AFLA70_393g001130,AFLA70_453g000650,AFLA70_47g004181,AFLA70_493g000631,AFLA70_518g000590,AFLA70_519g000581,AFLA70_519g000621,AFLA7…
GO:0016491	0.0392873	28	672	oxidoreductase activity	MF	1	AFLA70_133g002601,AFLA70_213g001531,AFLA70_220g001811,AFLA70_220g001831,AFLA70_220g001890,AFLA70_228g001670,AFLA70_228g001681,AFLA70_25g005891,AFLA70_270g001761,AFLA70_285g001631,AFLA70_285g001640,AFLA70_28g004080,AFLA70_336g001631,AFLA70_358g001301,AFLA70_358g001310,AFLA70_389g001060,AFLA70_393g001130,AFLA70_427g000901,AFLA70_443g000480,AFLA70_453g000650,AFLA70_521g000711,AFLA70_542g000691,AFLA7…
GO:0004497	0.0493052	4	47	monooxygenase activity	MF	1	AFLA70_130g002551,AFLA70_220g001820,AFLA70_220g001880,AFLA70_566g000540
Enriched Categories of Genes Unique to AF70
GO Category	Over Represented p value	Number of Unique Genes	Total number	Term Description	Ontology	Adjusted p value	Unique Genes
GO:0055114	0.000562079	49	1045	oxidation-reduction process	BP	0.254762	AFLA70_125g002361,AFLA70_130g002551,AFLA70_133g002580,AFLA70_133g002591,AFLA70_133g002620,AFLA70_149g002181,AFLA70_164g002290,AFLA70_18g005560,AFLA70_206g001650,AFLA70_213g001531,AFLA70_220g001811,AFLA70_220g001820,AFLA70_220g001850,AFLA70_220g001880,AFLA70_228g001651,AFLA70_228g001670,AFLA70_228g001681,AFLA70_25g005891,AFLA70_270g001761,AFLA70_276g000781,AFLA70_281g001221,AFLA70_285g001640,AFLA7…
GO:0009116	0.00118168	6	41	nucleoside metabolic process	BP	0.428478	AFLA70_169g002231,AFLA70_292g001491,AFLA70_434g000611,AFLA70_507g000441,AFLA70_74g003301,AFLA70_766g000261
GO:0015991	0.0149851	3	18	ATP hydrolysis coupled proton transport	BP	1	AFLA70_453g000601,AFLA70_453g000621,AFLA70_587g000352
GO:0038032	0.0273136	2	9	termination of G-protein coupled receptor signaling pathway	BP	1	AFLA70_789g000220,AFLA70_865g000071
GO:0006278	0.0295617	1	1	RNA-dependent DNA biosynthetic process	BP	1	AFLA70_340g000881
GO:0006665	0.0295617	1	1	sphingolipid metabolic process	BP	1	AFLA70_76g002610
GO:0006788	0.0295617	1	1	heme oxidation	BP	1	AFLA70_213g001620
GO:0042255	0.0295617	1	1	ribosome assembly	BP	1	AFLA70_183g001470
GO:0044249	0.0295617	1	1	cellular biosynthetic process	BP	1	AFLA70_300g001290
GO:0005764	0.0295617	1	1	lysosome	CC	1	AFLA70_76g002610
GO:0016705	1.28e-05	17	173	oxidoreductase activity, acting on paired donors, with incorporation or reduction of molecular oxygen	MF	0.023286	AFLA70_130g002551,AFLA70_133g002580,AFLA70_133g002591,AFLA70_133g002620,AFLA70_164g002290,AFLA70_220g001820,AFLA70_220g001850,AFLA70_220g001880,AFLA70_28g004091,AFLA70_296g001261,AFLA70_519g000600,AFLA70_521g000670,AFLA70_566g000540,AFLA70_57g004021,AFLA70_59g003491,AFLA70_5g008462,AFLA70_712g000361
GO:0020037	0.000294893	17	222	heme binding	MF	0.197315	AFLA70_130g002551,AFLA70_133g002580,AFLA70_133g002591,AFLA70_133g002620,AFLA70_164g002290,AFLA70_220g001820,AFLA70_220g001850,AFLA70_220g001880,AFLA70_28g004091,AFLA70_296g001261,AFLA70_519g000600,AFLA70_521g000670,AFLA70_566g000540,AFLA70_57g004021,AFLA70_59g003491,AFLA70_5g008462,AFLA70_712g000361
GO:0005506	0.0003265	18	245	iron ion binding	MF	0.197315	AFLA70_130g002551,AFLA70_133g002580,AFLA70_133g002591,AFLA70_133g002620,AFLA70_164g002290,AFLA70_18g005560,AFLA70_220g001820,AFLA70_220g001850,AFLA70_220g001880,AFLA70_28g004091,AFLA70_296g001261,AFLA70_519g000600,AFLA70_521g000670,AFLA70_566g000540,AFLA70_57g004021,AFLA70_59g003491,AFLA70_5g008462,AFLA70_712g000361
GO:0016831	0.00764965	4	27	carboxy-lyase activity	MF	1	AFLA70_213g001491,AFLA70_276g000761,AFLA70_368g000540,AFLA70_831g000171
GO:0015078	0.01074	3	16	hydrogen ion transmembrane transporter activity	MF	1	AFLA70_420g000230,AFLA70_453g000621,AFLA70_587g000352
GO:0031177	0.0195983	5	53	phosphopantetheine binding	MF	1	AFLA70_220g001811,AFLA70_228g001701,AFLA70_59g003471,AFLA70_711g000090,AFLA70_78g002691
GO:0015299	0.0216611	2	8	solute:proton antiporter activity	MF	1	AFLA70_580g000460,AFLA70_786g000141
GO:0003964	0.0295617	1	1	RNA-directed DNA polymerase activity	MF	1	AFLA70_340g000881
GO:0004392	0.0295617	1	1	heme oxygenase (decyclizing) activity	MF	1	AFLA70_213g001620
GO:0008986	0.0295617	1	1	pyruvate, water dikinase activity	MF	1	AFLA70_276g000770
GO:0030791	0.0295617	1	1	arsenite methyltransferase activity	MF	1	AFLA70_334g001030
GO:0016772	0.0316345	5	60	transferase activity, transferring phosphorus-containing groups	MF	1	AFLA70_209g002341,AFLA70_213g001681,AFLA70_482g000711,AFLA70_484g000751,AFLA70_766g000291
GO:0016740	0.0320575	4	41	transferase activity	MF	1	AFLA70_220g001811,AFLA70_228g001701,AFLA70_59g003472,AFLA70_711g000090
GO:0008270	0.0351727	35	870	zinc ion binding	MF	1	AFLA70_111g002351,AFLA70_111g002381,AFLA70_116g002930,AFLA70_213g001491,AFLA70_213g001581,AFLA70_220g001811,AFLA70_220g001901,AFLA70_25g005891,AFLA70_285g001640,AFLA70_306g000980,AFLA70_336g001611,AFLA70_340g000881,AFLA70_358g001310,AFLA70_389g001060,AFLA70_389g001090,AFLA70_393g001130,AFLA70_453g000650,AFLA70_47g004181,AFLA70_493g000631,AFLA70_518g000590,AFLA70_519g000581,AFLA70_519g000621,AFLA7…
GO:0016491	0.0392873	28	672	oxidoreductase activity	MF	1	AFLA70_133g002601,AFLA70_213g001531,AFLA70_220g001811,AFLA70_220g001831,AFLA70_220g001890,AFLA70_228g001670,AFLA70_228g001681,AFLA70_25g005891,AFLA70_270g001761,AFLA70_285g001631,AFLA70_285g001640,AFLA70_28g004080,AFLA70_336g001631,AFLA70_358g001301,AFLA70_358g001310,AFLA70_389g001060,AFLA70_393g001130,AFLA70_427g000901,AFLA70_443g000480,AFLA70_453g000650,AFLA70_521g000711,AFLA70_542g000691,AFLA7…
GO:0004497	0.0493052	4	47	monooxygenase activity	MF	1	AFLA70_130g002551,AFLA70_220g001820,AFLA70_220g001880,AFLA70_566g000540
