# Supplementary material for: Whole genome comparison of Aspergillus flavus L-morphotype strain NRRL 3357 (type) and S-morphotype strain AF70
Source: PLoS One. 2018 Jul 2;13(7):e0199169. doi: 10.1371/journal.pone.0199169 (PMC6028093; doi:10.1371/journal.pone.0199169)
Supplement: S2 Table — Comprehensive list of SNPs identified in AF70 and NRRL 3357 aflatoxin gene cluster. (XLSX) [file pone.0199169.s003.xlsx]

## Sheet: Sheet1
Supporting Information File 2. Comprehensive list of SNPs identified in AF70 and NRRL 3357 aflatoxin gene cluster.
									Impact type of SNPs per gene
NRRL 3357 Gene	Position	Reference Sequence	SNP	Type	Impact	Description			NRRL 3357 Gene	AF70 Gene	Low	Moderate	Modifier	High
AFLA_139100	2176429	C	T	synonymous_variant	LOW	c.999G>A	p.Pro333Pro		AFLA_139100	AFLA70_106g003680	10	6	0	0
AFLA_139100	2176474	TTCT	CTCA	synonymous_variant	LOW	c.951_954delAGAAinsTGAG	p.IleGlu317IleGlu		AFLA_139110	AFLA70_106g003671	9	6	1	0
AFLA_139100	2176645	GG	CA	missense_variant	MODERATE	c.782_783delCCinsTG	p.Ala261Val		AFLA_139120	AFLA70_106g003661	4	4	1	0
AFLA_139100	2176687	G	A	synonymous_variant	LOW	c.741C>T	p.Thr247Thr		AFLA_139130	AFLA70_106g003651	4	1	0	0
AFLA_139100	2176692	G	C	missense_variant	MODERATE	c.736C>G	p.Arg246Gly		AFLA_139140	AFLA70_106g003640	1	5	0	1
AFLA_139100	2176720	A	G	synonymous_variant	LOW	c.708T>C	p.Arg236Arg		AFLA_139150	AFLA70_106g003632	9	11	0	0
AFLA_139100	2176820	A	G	missense_variant	MODERATE	c.608T>C	p.Leu203Pro		AFLA_139160	AFLA70_106g003561	23	10	0	0
AFLA_139100	2176861	G	A	synonymous_variant	LOW	c.567C>T	p.Ala189Ala		AFLA_139170	AFLA70_106g003621	8	7	1	0
AFLA_139100	2176944	T	C	missense_variant	MODERATE	c.484A>G	p.Asn162Asp		AFLA_139180	AFLA70_106g003611	27	8	0	0
AFLA_139100	2177019	G	T	missense_variant	MODERATE	c.409C>A	p.Leu137Ile		AFLA_139190	AFLA70_106g003600	11	2	0	0
AFLA_139100	2177074	CTTGA	GTTGG	missense_variant	MODERATE	c.350_354delTCAAGinsCCAAC	p.IleLys117ThrAsn		AFLA_139200	AFLA70_106g003590	18	2	4	0
AFLA_139100	2177134	A	G	synonymous_variant	LOW	c.294T>C	p.Gly98Gly		AFLA_139210	AFLA70_106g003581	19	11	6	0
AFLA_139100	2177197	G	A	synonymous_variant	LOW	c.231C>T	p.Val77Val		AFLA_139220	AFLA70_106g003571	53	18	7	0
AFLA_139100	2177251	A	C	synonymous_variant	LOW	c.177T>G	p.Ala59Ala		AFLA_139230		26	22	0	0
AFLA_139100	2177350	C	A	synonymous_variant	LOW	c.78G>T	p.Pro26Pro		AFLA_139240	AFLA70_106g003551	14	15	3	0
AFLA_139100	2177383	A	C	synonymous_variant	LOW	c.45T>G	p.Thr15Thr		AFLA_139250	AFLA70_106g003541	60	16	1	1
AFLA_139110	2178275	A	G	synonymous_variant	LOW	c.117A>G	p.Ala39Ala		AFLA_139260	AFLA70_106g003531	4	4	1	0
AFLA_139110	2178365	C	T	synonymous_variant	LOW	c.207C>T	p.Gly69Gly		AFLA_139270	AFLA70_106g003521	0	0	0	0
AFLA_139110	2178454	C	T	missense_variant	MODERATE	c.296C>T	p.Ala99Val		AFLA_139280	AFLA70_106g003511	24	9	0	0
AFLA_139110	2178474	T	C	missense_variant	MODERATE	c.316T>C	p.Phe106Leu		AFLA_139290	AFLA70_106g003500	0	0	0	0
AFLA_139110	2178931	A	G	missense_variant	MODERATE	c.773A>G	p.Asp258Gly		AFLA_139300		1	0	0	0
AFLA_139110	2179150	A	G	missense_variant	MODERATE	c.992A>G	p.Asp331Gly		AFLA_139310	AFLA70_106g003492	7	3	1	0
AFLA_139110	2179177	TATGT	CGTGC	missense_variant	MODERATE	c.1019_1023delTATGTinsCGTGC	p.IleCys340ThrCys		AFLA_139320	AFLA70_106g003481	1	0	0	0
AFLA_139110	2179238	G	T	synonymous_variant	LOW	c.1080G>T	p.Pro360Pro		AFLA_139330	AFLA70_106g003470	1	0	0	0
AFLA_139110	2179256	G	A	synonymous_variant	LOW	c.1098G>A	p.Leu366Leu		AFLA_139340	AFLA70_106g003461	1	2	1	0
AFLA_139110	2179274	T	G	synonymous_variant	LOW	c.1116T>G	p.Ala372Ala		AFLA_139360	AFLA70_210g001170	4	1	0	0
AFLA_139110	2179292	ACGT	GCGA	synonymous_variant	LOW	c.1134_1137delACGTinsGCGA	p.LeuArg378LeuArg		AFLA_139370	AFLA70_210g001181	6	6	1	0
AFLA_139110	2179322	A	G	synonymous_variant	LOW	c.1164A>G	p.Lys388Lys		AFLA_139380	AFLA70_210g001191	8	0	0	0
AFLA_139110	2179356	A	T	missense_variant	MODERATE	c.1198A>T	p.Ser400Cys		AFLA_139390	AFLA70_210g001201	1	4	0	0
AFLA_139110	2179394	C	T	synonymous_variant	LOW	c.1236C>T	p.Asp412Asp		AFLA_139400	AFLA70_210g001211	1	1	0	0
AFLA_139110	2179489	A	G	intron_variant	MODIFIER	c.1297-15A>G			AFLA_139410	AFLA70_210g001220	6	11	1	0
AFLA_139110	2179659	A	G	synonymous_variant	LOW	c.1452A>G	p.Leu484Leu		AFLA_139420	AFLA70_210g001231	8	8	1	1
AFLA_139120	2180048	T	C	synonymous_variant	LOW	c.1614A>G	p.Thr538Thr		AFLA_139430	AFLA70_210g001241	8	6	11	4
AFLA_139120	2180368	C	G	missense_variant	MODERATE	c.1294G>C	p.Glu432Gln		AFLA_139440	AFLA70_210g001250	1	2	0	0
AFLA_139120	2180513	A	G	synonymous_variant	LOW	c.1149T>C	p.Phe383Phe
AFLA_139120	2180642	A	G	synonymous_variant	LOW	c.1020T>C	p.Asn340Asn
AFLA_139120	2180662	T	A	missense_variant	MODERATE	c.1000A>T	p.Asn334Tyr
AFLA_139120	2180789	G	A	synonymous_variant	LOW	c.873C>T	p.Gly291Gly
AFLA_139120	2180959	T	C	missense_variant	MODERATE	c.703A>G	p.Lys235Glu
AFLA_139120	2181424	C	T	intron_variant	MODIFIER	c.354+18G>A
AFLA_139120	2181764	G	T	missense_variant	MODERATE	c.32C>A	p.Pro11His
AFLA_139130	2182630	A	G	splice_region_variant&intron_variant	LOW	c.196+4A>G
AFLA_139130	2182926	C	T	synonymous_variant	LOW	c.430C>T	p.Leu144Leu
AFLA_139130	2183388	A	G	missense_variant	MODERATE	c.892A>G	p.Ile298Val
AFLA_139130	2183474	C	T	synonymous_variant	LOW	c.921C>T	p.Val307Val
AFLA_139130	2183483	C	T	synonymous_variant	LOW	c.930C>T	p.Tyr310Tyr
AFLA_139140	2184818	GTCAACGGTCTGTATGCCAT	GT	disruptive_inframe_deletion	MODERATE	c.695_712delATGGCATACAGACCGTTG	p.Gly233_Asp238del
AFLA_139140	2184879	A	G	missense_variant	MODERATE	c.653T>C	p.Phe218Ser
AFLA_139140	2184913	C	G	missense_variant	MODERATE	c.619G>C	p.Glu207Gln
AFLA_139140	2185030	TCTCG	CCTCA	missense_variant	MODERATE	c.548_552delCGAGAinsTGAGG	p.ThrArg183MetArg
AFLA_139140	2185165	TCC	TCCC	frameshift_variant	HIGH	c.414_415insG	p.Ser140fs
AFLA_139140	2185312	C	T	synonymous_variant	LOW	c.270G>A	p.Ala90Ala
AFLA_139140	2185361	G	A	missense_variant	MODERATE	c.221C>T	p.Ala74Val
AFLA_139150	2186406	T	A	synonymous_variant	LOW	c.66T>A	p.Thr22Thr
AFLA_139150	2186482	G	A	missense_variant	MODERATE	c.142G>A	p.Asp48Asn
AFLA_139150	2186773	A	G	missense_variant	MODERATE	c.382A>G	p.Ser128Gly
AFLA_139150	2186999	C	A	synonymous_variant	LOW	c.555C>A	p.Ala185Ala
AFLA_139150	2187011	A	G	synonymous_variant	LOW	c.567A>G	p.Gln189Gln
AFLA_139150	2187035	C	T	synonymous_variant	LOW	c.591C>T	p.Cys197Cys
AFLA_139150	2187057	G	C	missense_variant	MODERATE	c.613G>C	p.Ala205Pro
AFLA_139150	2187074	G	A	synonymous_variant	LOW	c.630G>A	p.Glu210Glu
AFLA_139150	2187082	T	C	missense_variant	MODERATE	c.638T>C	p.Ile213Thr
AFLA_139150	2187105	AGC	TGT	missense_variant	MODERATE	c.661_663delAGCinsTGT	p.Ser221Cys
AFLA_139150	2187116	ACCA	GCCG	synonymous_variant	LOW	c.672_675delACCAinsGCCG	p.ArgPro224ArgPro
AFLA_139150	2187124	C	G	missense_variant	MODERATE	c.680C>G	p.Thr227Ser
AFLA_139150	2187131	G	A	synonymous_variant	LOW	c.687G>A	p.Pro229Pro
AFLA_139150	2187142	TT	CC	missense_variant	MODERATE	c.698_699delTTinsCC	p.Ile233Thr
AFLA_139150	2187150	GG	AT	missense_variant	MODERATE	c.706_707delGGinsAT	p.Gly236Met
AFLA_139150	2187156	GGC	CGT	missense_variant	MODERATE	c.712_714delGGCinsCGT	p.Gly238Arg
AFLA_139150	2187167	A	C	synonymous_variant	LOW	c.723A>C	p.Pro241Pro
AFLA_139150	2187192	G	A	missense_variant	MODERATE	c.748G>A	p.Glu250Lys
AFLA_139150	2187239	T	C	synonymous_variant	LOW	c.795T>C	p.Leu265Leu
AFLA_139150	2187498	A	G	missense_variant	MODERATE	c.1054A>G	p.Ile352Val
AFLA_139160	2188404	G	T	missense_variant	MODERATE	c.109G>T	p.Ala37Ser
AFLA_139160	2188440	AAT	CAC	missense_variant	MODERATE	c.145_147delAATinsCAC	p.Asn49His
AFLA_139160	2188468	G	C	missense_variant	MODERATE	c.173G>C	p.Trp58Ser
AFLA_139160	2188487	C	A	missense_variant	MODERATE	c.192C>A	p.Phe64Leu
AFLA_139160	2188514	G	A	synonymous_variant	LOW	c.219G>A	p.Arg73Arg
AFLA_139160	2188529	G	A	synonymous_variant	LOW	c.234G>A	p.Val78Val
AFLA_139160	2188547	C	T	synonymous_variant	LOW	c.252C>T	p.Asn84Asn
AFLA_139160	2188592	C	T	synonymous_variant	LOW	c.297C>T	p.Leu99Leu
AFLA_139160	2188606	A	G	missense_variant	MODERATE	c.311A>G	p.Lys104Arg
AFLA_139160	2188614	A	G	missense_variant	MODERATE	c.319A>G	p.Thr107Ala
AFLA_139160	2188637	A	G	synonymous_variant	LOW	c.342A>G	p.Pro114Pro
AFLA_139160	2188646	C	T	synonymous_variant	LOW	c.351C>T	p.Ile117Ile
AFLA_139160	2188655	T	G	synonymous_variant	LOW	c.360T>G	p.Ser120Ser
AFLA_139160	2188667	G	C	synonymous_variant	LOW	c.372G>C	p.Leu124Leu
AFLA_139160	2188676	T	A	synonymous_variant	LOW	c.381T>A	p.Ser127Ser
AFLA_139160	2188688	C	T	synonymous_variant	LOW	c.393C>T	p.Asp131Asp
AFLA_139160	2188694	A	G	synonymous_variant	LOW	c.399A>G	p.Pro133Pro
AFLA_139160	2188700	T	G	synonymous_variant	LOW	c.405T>G	p.Leu135Leu
AFLA_139160	2188710	G	A	missense_variant	MODERATE	c.415G>A	p.Val139Ile
AFLA_139160	2188733	CCTG	TCTC	synonymous_variant	LOW	c.438_441delCCTGinsTCTC	p.AsnLeu146AsnLeu
AFLA_139160	2188748	AGCGA	TGCGG	missense_variant	MODERATE	c.453_457delAGCGAinsTGCGG	p.LeuAlaLys151LeuAlaGlu
AFLA_139160	2188765	TCT	CCC	missense_variant	MODERATE	c.470_472delTCTinsCCC	p.IleLeu157ThrLeu
AFLA_139160	2188799	C	T	synonymous_variant	LOW	c.504C>T	p.Thr168Thr
AFLA_139160	2188811	T	C	synonymous_variant	LOW	c.516T>C	p.Pro172Pro
AFLA_139160	2188859	C	A	synonymous_variant	LOW	c.564C>A	p.Thr188Thr
AFLA_139160	2188871	GCCTGTT	TCCGGTC	synonymous_variant	LOW	c.576_582delGCCTGTTinsTCCGGTC	p.ThrProVal192ThrProVal
AFLA_139160	2188889	CGTT	TGTG	synonymous_variant	LOW	c.594_597delCGTTinsTGTG	p.AspVal198AspVal
AFLA_139160	2188937	C	T	synonymous_variant	LOW	c.642C>T	p.Tyr214Tyr
AFLA_139160	2188945	C	T	missense_variant	MODERATE	c.650C>T	p.Thr217Met
AFLA_139160	2188979	CGCG	GGCA	synonymous_variant	LOW	c.684_687delCGCGinsGGCA	p.ThrAla228ThrAla
AFLA_139160	2189000	G	A	synonymous_variant	LOW	c.705G>A	p.Val235Val
AFLA_139160	2189018	CCTGTTATTCCAT	GCTGCTCTTTCAC	synonymous_variant	LOW	c.723_735delCCTGTTATTCCATinsGCTGCTCTTTCAC	p.GlyLeuLeuPheHis241GlyLeuLeuPheHis
AFLA_139160	2189045	A	T	synonymous_variant	LOW	c.750A>T	p.Thr250Thr
AFLA_139170	2189367	CGGTTA	AGGCTG	missense_variant	MODERATE	c.1383_1388delTAACCGinsCAGCCT	p.SerAsnArg461SerSerLeu
AFLA_139170	2189385	CCAT	ACAC	missense_variant	MODERATE	c.1367_1370delATGGinsGTGT	p.AsnGly456SerVal
AFLA_139170	2189393	ACCA	GCTG	missense_variant	MODERATE	c.1359_1362delTGGTinsCAGC	p.AsnGly453AsnSer
AFLA_139170	2189402	ATT	GTG	missense_variant	MODERATE	c.1351_1353delAATinsCAC	p.Asn451His
AFLA_139170	2189453	C	T	synonymous_variant	LOW	c.1302G>A	p.Pro434Pro
AFLA_139170	2189471	C	T	synonymous_variant	LOW	c.1284G>A	p.Lys428Lys
AFLA_139170	2189495	T	C	synonymous_variant	LOW	c.1260A>G	p.Thr420Thr
AFLA_139170	2189513	G	A	synonymous_variant	LOW	c.1242C>T	p.Cys414Cys
AFLA_139170	2189573	A	G	synonymous_variant	LOW	c.1182T>C	p.Ile394Ile
AFLA_139170	2189585	G	A	synonymous_variant	LOW	c.1170C>T	p.Tyr390Tyr
AFLA_139170	2189681	GGAGAGAA	GGAGAGAGAA	intron_variant	MODIFIER	c.1108+10_1108+11insTC
AFLA_139170	2189777	T	C	synonymous_variant	LOW	c.1029A>G	p.Arg343Arg
AFLA_139170	2189828	C	A	synonymous_variant	LOW	c.978G>T	p.Val326Val
AFLA_139170	2189983	T	C	missense_variant	MODERATE	c.823A>G	p.Met275Val
AFLA_139170	2190300	C	T	missense_variant	MODERATE	c.506G>A	p.Cys169Tyr
AFLA_139170	2190462	A	G	missense_variant	MODERATE	c.344T>C	p.Val115Ala
AFLA_139180	2191771	A	G	synonymous_variant	LOW	c.51A>G	p.Pro17Pro
AFLA_139180	2191928	T	C	synonymous_variant	LOW	c.141T>C	p.Arg47Arg
AFLA_139180	2191961	G	A	synonymous_variant	LOW	c.174G>A	p.Thr58Thr
AFLA_139180	2192082	G	A	missense_variant	MODERATE	c.295G>A	p.Val99Met
AFLA_139180	2192117	A	C	synonymous_variant	LOW	c.330A>C	p.Gly110Gly
AFLA_139180	2192129	TCCC	CCCA	synonymous_variant	LOW	c.342_345delTCCCinsCCCA	p.AlaPro114AlaPro
AFLA_139180	2192156	A	T	synonymous_variant	LOW	c.369A>T	p.Gly123Gly
AFLA_139180	2192162	T	G	synonymous_variant	LOW	c.375T>G	p.Val125Val
AFLA_139180	2192195	G	T	synonymous_variant	LOW	c.408G>T	p.Leu136Leu
AFLA_139180	2192202	ACT	GCC	missense_variant	MODERATE	c.415_417delACTinsGCC	p.Thr139Ala
AFLA_139180	2192234	TTTA	GTTG	synonymous_variant	LOW	c.447_450delTTTAinsGTTG	p.ThrLeu149ThrLeu
AFLA_139180	2192249	A	G	synonymous_variant	LOW	c.462A>G	p.Arg154Arg
AFLA_139180	2192264	TACC	GACG	synonymous_variant	LOW	c.477_480delTACCinsGACG	p.ProThr159ProThr
AFLA_139180	2192273	CAA	TGG	missense_variant	MODERATE	c.486_488delCAAinsTGG	p.ArgAsn162ArgGly
AFLA_139180	2192299	G	A	missense_variant	MODERATE	c.512G>A	p.Arg171Lys
AFLA_139180	2192339	AGGT	CGGC	synonymous_variant	LOW	c.552_555delAGGTinsCGGC	p.LeuGly184LeuGly
AFLA_139180	2192351	G	T	synonymous_variant	LOW	c.564G>T	p.Thr188Thr
AFLA_139180	2192396	C	T	synonymous_variant	LOW	c.609C>T	p.Gly203Gly
AFLA_139180	2192420	A	C	synonymous_variant	LOW	c.633A>C	p.Thr211Thr
AFLA_139180	2192527	CAGA	GGGT	missense_variant	MODERATE	c.740_743delCAGAinsGGGT	p.AlaGlu247GlyVal
AFLA_139180	2192546	TGTT	CGTC	synonymous_variant	LOW	c.759_762delTGTTinsCGTC	p.AspVal253AspVal
AFLA_139180	2192582	AAAGCATGTC	CAAACACGTT	synonymous_variant	LOW	c.795_804delAAAGCATGTCinsCAAACACGTT	p.GlyLysHisVal265GlyLysHisVal
AFLA_139180	2192607	A	G	missense_variant	MODERATE	c.820A>G	p.Ser274Gly
AFLA_139180	2192663	C	T	synonymous_variant	LOW	c.876C>T	p.Gly292Gly
AFLA_139180	2192669	A	G	synonymous_variant	LOW	c.882A>G	p.Leu294Leu
AFLA_139180	2192682	GGCTGT	AGCGGC	missense_variant	MODERATE	c.895_900delGGCTGTinsAGCGGC	p.GlyCys299SerGly
AFLA_139180	2192732	A	G	synonymous_variant	LOW	c.945A>G	p.Leu315Leu
AFLA_139180	2192795	A	C	synonymous_variant	LOW	c.1008A>C	p.Pro336Pro
AFLA_139180	2192975	T	C	synonymous_variant	LOW	c.1188T>C	p.Tyr396Tyr
AFLA_139180	2193136	G	C	missense_variant	MODERATE	c.1294G>C	p.Gly432Arg
AFLA_139180	2193159	G	A	synonymous_variant	LOW	c.1317G>A	p.Ala439Ala
AFLA_139180	2193186	GGGA	AGGG	synonymous_variant	LOW	c.1344_1347delGGGAinsAGGG	p.GlnGly448GlnGly
AFLA_139180	2193207	T	G	synonymous_variant	LOW	c.1365T>G	p.Gly455Gly
AFLA_139180	2193339	C	T	synonymous_variant	LOW	c.1497C>T	p.Pro499Pro
AFLA_139180	2193345	G	A	synonymous_variant	LOW	c.1503G>A	p.Ala501Ala
AFLA_139190	2194247	A	G	synonymous_variant	LOW	c.1596T>C	p.Ala532Ala
AFLA_139190	2194358	A	G	synonymous_variant	LOW	c.1485T>C	p.Thr495Thr
AFLA_139190	2194379	G	A	synonymous_variant	LOW	c.1464C>T	p.Ser488Ser
AFLA_139190	2194400	A	G	synonymous_variant	LOW	c.1443T>C	p.Tyr481Tyr
AFLA_139190	2194465	C	T	missense_variant	MODERATE	c.1378G>A	p.Ala460Thr
AFLA_139190	2194925	C	A	missense_variant	MODERATE	c.918G>T	p.Lys306Asn
AFLA_139190	2195003	A	G	synonymous_variant	LOW	c.840T>C	p.Thr280Thr
AFLA_139190	2195362	C	G	splice_region_variant&intron_variant	LOW	c.530+6G>C
AFLA_139190	2195460	T	C	synonymous_variant	LOW	c.438A>G	p.Thr146Thr
AFLA_139190	2195562	G	A	synonymous_variant	LOW	c.336C>T	p.Thr112Thr
AFLA_139190	2195676	T	C	synonymous_variant	LOW	c.222A>G	p.Ser74Ser
AFLA_139190	2195720	A	G	synonymous_variant	LOW	c.178T>C	p.Leu60Leu
AFLA_139190	2195868	G	A	synonymous_variant	LOW	c.30C>T	p.Ala10Ala
AFLA_139200	2196526	G	A	synonymous_variant	LOW	c.1473C>T	p.Val491Val
AFLA_139200	2196562	T	C	synonymous_variant	LOW	c.1437A>G	p.Val479Val
AFLA_139200	2196643	T	C	synonymous_variant	LOW	c.1356A>G	p.Leu452Leu
AFLA_139200	2196784	A	G	synonymous_variant	LOW	c.1215T>C	p.Tyr405Tyr
AFLA_139200	2196815	G	C	splice_region_variant&intron_variant	LOW	c.1188-4C>G
AFLA_139200	2196839	C	A	intron_variant	MODIFIER	c.1188-28G>T
AFLA_139200	2196867	A	G	splice_region_variant&intron_variant	LOW	c.1187+7T>C
AFLA_139200	2197021	G	A	missense_variant	MODERATE	c.1040C>T	p.Ser347Leu
AFLA_139200	2197282	G	C	synonymous_variant	LOW	c.837C>G	p.Gly279Gly
AFLA_139200	2197297	C	G	synonymous_variant	LOW	c.822G>C	p.Arg274Arg
AFLA_139200	2197687	C	A	intron_variant	MODIFIER	c.518+27G>T
AFLA_139200	2197800	G	A	synonymous_variant	LOW	c.432C>T	p.Thr144Thr
AFLA_139200	2197827	T	C	synonymous_variant	LOW	c.405A>G	p.Glu135Glu
AFLA_139200	2197872	G	C	synonymous_variant	LOW	c.360C>G	p.Arg120Arg
AFLA_139200	2197893	G	T	synonymous_variant	LOW	c.339C>A	p.Gly113Gly
AFLA_139200	2197909	C	G	splice_region_variant&intron_variant	LOW	c.327-4G>C
AFLA_139200	2197932	G	A	intron_variant	MODIFIER	c.327-27C>T
AFLA_139200	2197966	T	C	synonymous_variant	LOW	c.321A>G	p.Ala107Ala
AFLA_139200	2197972	A	G	synonymous_variant	LOW	c.315T>C	p.Pro105Pro
AFLA_139200	2198150	C	T	intron_variant	MODIFIER	c.196+17G>A
AFLA_139200	2198173	G	T	synonymous_variant	LOW	c.190C>A	p.Arg64Arg
AFLA_139200	2198204	T	G	synonymous_variant	LOW	c.159A>C	p.Pro53Pro
AFLA_139200	2198229	G	C	missense_variant	MODERATE	c.134C>G	p.Thr45Ser
AFLA_139200	2198354	A	G	synonymous_variant	LOW	c.9T>C	p.Tyr3Tyr
AFLA_139210	2199612	A	G	missense_variant	MODERATE	c.4A>G	p.Thr2Ala
AFLA_139210	2199671	G	A	synonymous_variant	LOW	c.63G>A	p.Lys21Lys
AFLA_139210	2199704	T	C	synonymous_variant	LOW	c.96T>C	p.Ser32Ser
AFLA_139210	2199732	G	A	missense_variant	MODERATE	c.124G>A	p.Gly42Arg
AFLA_139210	2199740	A	G	synonymous_variant	LOW	c.132A>G	p.Arg44Arg
AFLA_139210	2199746	C	A	synonymous_variant	LOW	c.138C>A	p.Pro46Pro
AFLA_139210	2199809	A	G	synonymous_variant	LOW	c.201A>G	p.Leu67Leu
AFLA_139210	2199948	A	G	missense_variant	MODERATE	c.340A>G	p.Thr114Ala
AFLA_139210	2199962	ATCA	CTCC	synonymous_variant	LOW	c.354_357delATCAinsCTCC	p.ValSer118ValSer
AFLA_139210	2199985	CA	GC	splice_region_variant&intron_variant	LOW	c.370+7_370+8delCAinsGC
AFLA_139210	2199993	A	G	intron_variant	MODIFIER	c.370+15A>G
AFLA_139210	2200000	TGC	GGT	intron_variant	MODIFIER	c.370+22_370+24delTGCinsGGT
AFLA_139210	2200008	C	A	intron_variant	MODIFIER	c.370+30C>A
AFLA_139210	2200029	T	C	intron_variant	MODIFIER	c.371-10T>C
AFLA_139210	2200035	AT	TC	splice_region_variant&intron_variant	LOW	c.371-4_371-3delATinsTC
AFLA_139210	2200073	TTTC	CTTT	synonymous_variant	LOW	c.405_408delTTTCinsCTTT	p.IlePhe135IlePhe
AFLA_139210	2200094	T	C	synonymous_variant	LOW	c.426T>C	p.Asp142Asp
AFLA_139210	2200109	G	A	synonymous_variant	LOW	c.441G>A	p.Thr147Thr
AFLA_139210	2200125	T	C	synonymous_variant	LOW	c.457T>C	p.Leu153Leu
AFLA_139210	2200133	A	G	synonymous_variant	LOW	c.465A>G	p.Val155Val
AFLA_139210	2200139	C	T	synonymous_variant	LOW	c.471C>T	p.Gly157Gly
AFLA_139210	2200191	T	C	intron_variant	MODIFIER	c.494+29T>C
AFLA_139210	2200245	C	G	missense_variant	MODERATE	c.518C>G	p.Ala173Gly
AFLA_139210	2200257	CCA	TCG	missense_variant	MODERATE	c.530_532delCCAinsTCG	p.SerAsn177PheAsp
AFLA_139210	2200373	G	A	intron_variant	MODIFIER	c.605-11G>A
AFLA_139210	2200503	AG	GA	missense_variant	MODERATE	c.724_725delAGinsGA	p.Ser242Asp
AFLA_139210	2200529	C	T	synonymous_variant	LOW	c.750C>T	p.Val250Val
AFLA_139210	2200681	G	C	missense_variant	MODERATE	c.902G>C	p.Arg301Pro
AFLA_139210	2200688	A	G	synonymous_variant	LOW	c.909A>G	p.Pro303Pro
AFLA_139210	2200703	T	C	synonymous_variant	LOW	c.924T>C	p.Asp308Asp
AFLA_139210	2200813	T	G	synonymous_variant	LOW	c.975T>G	p.Val325Val
AFLA_139210	2200835	A	G	missense_variant	MODERATE	c.997A>G	p.Thr333Ala
AFLA_139210	2200900	C	G	synonymous_variant	LOW	c.1062C>G	p.Ala354Ala
AFLA_139210	2200973	A	C	missense_variant	MODERATE	c.1135A>C	p.Thr379Pro
AFLA_139210	2201001	T	C	missense_variant	MODERATE	c.1163T>C	p.Met388Thr
AFLA_139210	2201009	AA	GG	missense_variant	MODERATE	c.1171_1172delAAinsGG	p.Asn391Gly
AFLA_139220	2202398	C	T	missense_variant	MODERATE	c.23C>T	p.Thr8Ile
AFLA_139220	2202414	T	C	synonymous_variant	LOW	c.39T>C	p.Ile13Ile
AFLA_139220	2202420	C	G	missense_variant	MODERATE	c.45C>G	p.Asp15Glu
AFLA_139220	2202429	T	C	synonymous_variant	LOW	c.54T>C	p.Ala18Ala
AFLA_139220	2202451	CGGCAA	AGGAAG	missense_variant	MODERATE	c.76_81delCGGCAAinsAGGAAG	p.ArgGln26ArgLys
AFLA_139220	2202465	T	G	synonymous_variant	LOW	c.90T>G	p.Gly30Gly
AFLA_139220	2202474	AGAG	TGAA	synonymous_variant	LOW	c.99_102delAGAGinsTGAA	p.ArgGlu33ArgGlu
AFLA_139220	2202486	C	T	synonymous_variant	LOW	c.111C>T	p.Val37Val
AFLA_139220	2202513	C	T	synonymous_variant	LOW	c.138C>T	p.Val46Val
AFLA_139220	2202531	A	G	splice_region_variant&synonymous_variant	LOW	c.156A>G	p.Gly52Gly
AFLA_139220	2202538	T	C	splice_region_variant&intron_variant	LOW	c.156+7T>C
AFLA_139220	2202544	CGT	TGC	intron_variant	MODIFIER	c.156+13_156+15delCGTinsTGC
AFLA_139220	2202553	C	T	intron_variant	MODIFIER	c.156+22C>T
AFLA_139220	2202573	GAAAATGTTAATCA	AGGAAGGTTGATCG	intron_variant	MODIFIER	c.157-22_157-9delGAAAATGTTAATCAinsAGGAAGGTTGATCG
AFLA_139220	2202606	C	T	synonymous_variant	LOW	c.168C>T	p.Val56Val
AFLA_139220	2202612	C	G	synonymous_variant	LOW	c.174C>G	p.Leu58Leu
AFLA_139220	2202623	C	G	missense_variant	MODERATE	c.185C>G	p.Ala62Gly
AFLA_139220	2202636	T	C	synonymous_variant	LOW	c.198T>C	p.Gly66Gly
AFLA_139220	2202648	T	C	synonymous_variant	LOW	c.210T>C	p.Ser70Ser
AFLA_139220	2202655	G	A	missense_variant	MODERATE	c.217G>A	p.Glu73Lys
AFLA_139220	2202660	C	T	synonymous_variant	LOW	c.222C>T	p.Ser74Ser
AFLA_139220	2202666	G	A	synonymous_variant	LOW	c.228G>A	p.Thr76Thr
AFLA_139220	2202675	T	C	synonymous_variant	LOW	c.237T>C	p.Thr79Thr
AFLA_139220	2202699	CGGC	TGGA	synonymous_variant	LOW	c.261_264delCGGCinsTGGA	p.ThrGly87ThrGly
AFLA_139220	2202717	C	G	synonymous_variant	LOW	c.279C>G	p.Leu93Leu
AFLA_139220	2202764	GAG	CAC	splice_region_variant&intron_variant	LOW	c.284-8_284-6delGAGinsCAC
AFLA_139220	2202779	TCTT	CCTA	synonymous_variant	LOW	c.291_294delTCTTinsCCTA	p.IleLeu97IleLeu
AFLA_139220	2202794	C	G	synonymous_variant	LOW	c.306C>G	p.Ala102Ala
AFLA_139220	2202803	C	A	synonymous_variant	LOW	c.315C>A	p.Gly105Gly
AFLA_139220	2202845	G	A	synonymous_variant	LOW	c.357G>A	p.Ala119Ala
AFLA_139220	2202857	CTTT	GTTC	synonymous_variant	LOW	c.369_372delCTTTinsGTTC	p.ValPhe123ValPhe
AFLA_139220	2202867	TCGGA	CCGGC	missense_variant	MODERATE	c.379_383delTCGGAinsCCGGC	p.SerAsp127ProAla
AFLA_139220	2202912	GTTGGCT	ATCGGCG	intron_variant	MODIFIER	c.407+17_407+23delGTTGGCTinsATCGGCG
AFLA_139220	2202924	A	C	intron_variant	MODIFIER	c.407+29A>C
AFLA_139220	2202928	TTAT	TTATAT	intron_variant	MODIFIER	c.408-25_408-24insAT
AFLA_139220	2202938	T	C	intron_variant	MODIFIER	c.408-18T>C
AFLA_139220	2202947	TT	CC	splice_region_variant&intron_variant	LOW	c.408-9_408-8delTTinsCC
AFLA_139220	2202962	C	T	synonymous_variant	LOW	c.414C>T	p.Asp138Asp
AFLA_139220	2202971	A	G	synonymous_variant	LOW	c.423A>G	p.Gly141Gly
AFLA_139220	2203011	A	C	missense_variant	MODERATE	c.463A>C	p.Asn155His
AFLA_139220	2203016	T	C	synonymous_variant	LOW	c.468T>C	p.Tyr156Tyr
AFLA_139220	2203058	T	C	synonymous_variant	LOW	c.510T>C	p.Ala170Ala
AFLA_139220	2203063	G	A	missense_variant	MODERATE	c.515G>A	p.Gly172Asp
AFLA_139220	2203085	G	A	synonymous_variant	LOW	c.537G>A	p.Glu179Glu
AFLA_139220	2203100	T	C	synonymous_variant	LOW	c.552T>C	p.His184His
AFLA_139220	2203160	TGATCATTTTCCTA	CGACCACTTCCCTG	missense_variant	MODERATE	c.612_625delTGATCATTTTCCTAinsCGACCACTTCCCTG	p.ValAspHisPheProIle204ValAspHisPheProVal
AFLA_139220	2203191	AAA	GAT	missense_variant	MODERATE	c.643_645delAAAinsGAT	p.Lys215Asp
AFLA_139220	2203199	C	G	synonymous_variant	LOW	c.651C>G	p.Pro217Pro
AFLA_139220	2203217	G	A	synonymous_variant	LOW	c.669G>A	p.Leu223Leu
AFLA_139220	2203238	T	C	synonymous_variant	LOW	c.690T>C	p.Gly230Gly
AFLA_139220	2203244	G	C	synonymous_variant	LOW	c.696G>C	p.Gly232Gly
AFLA_139220	2203262	A	G	synonymous_variant	LOW	c.714A>G	p.Leu238Leu
AFLA_139220	2203268	GAAG	CAAA	synonymous_variant	LOW	c.720_723delGAAGinsCAAA	p.AlaLys240AlaLys
AFLA_139220	2203281	C	A	missense_variant	MODERATE	c.733C>A	p.Leu245Ile
AFLA_139220	2203293	C	G	missense_variant	MODERATE	c.745C>G	p.Leu249Val
AFLA_139220	2203298	A	C	synonymous_variant	LOW	c.750A>C	p.Ile250Ile
AFLA_139220	2203304	A	G	synonymous_variant	LOW	c.756A>G	p.Gln252Gln
AFLA_139220	2203322	GGCC	AGCT	synonymous_variant	LOW	c.774_777delGGCCinsAGCT	p.LeuAla258LeuAla
AFLA_139220	2203334	A	G	synonymous_variant	LOW	c.786A>G	p.Gln262Gln
AFLA_139220	2203340	CGCCGGGA	GGCAGGGG	missense_variant	MODERATE	c.792_799delCGCCGGGAinsGGCAGGGG	p.AlaAlaGlyIle264AlaAlaGlyVal
AFLA_139220	2203367	C	T	synonymous_variant	LOW	c.819C>T	p.Asn273Asn
AFLA_139220	2203390	A	G	missense_variant	MODERATE	c.842A>G	p.Gln281Arg
AFLA_139220	2203406	C	T	synonymous_variant	LOW	c.858C>T	p.Tyr286Tyr
AFLA_139220	2203421	C	G	synonymous_variant	LOW	c.873C>G	p.Val291Val
AFLA_139220	2203457	C	T	synonymous_variant	LOW	c.909C>T	p.Ile303Ile
AFLA_139220	2203463	A	G	synonymous_variant	LOW	c.915A>G	p.Lys305Lys
AFLA_139220	2203477	C	T	missense_variant	MODERATE	c.929C>T	p.Ala310Val
AFLA_139220	2203493	C	A	synonymous_variant	LOW	c.945C>A	p.Ser315Ser
AFLA_139220	2203508	C	T	synonymous_variant	LOW	c.960C>T	p.Asp320Asp
AFLA_139220	2203529	T	C	synonymous_variant	LOW	c.981T>C	p.Thr327Thr
AFLA_139220	2203547	GGCG	TGCA	synonymous_variant	LOW	c.999_1002delGGCGinsTGCA	p.AlaAla333AlaAla
AFLA_139220	2203583	C	G	synonymous_variant	LOW	c.1035C>G	p.Gly345Gly
AFLA_139220	2203613	C	T	synonymous_variant	LOW	c.1065C>T	p.Asp355Asp
AFLA_139220	2203619	GATGG	AATGA	missense_variant	MODERATE	c.1071_1075delGATGGinsAATGA	p.LeuMetGlu357LeuMetLys
AFLA_139220	2203631	G	A	synonymous_variant	LOW	c.1083G>A	p.Ala361Ala
AFLA_139220	2203643	T	C	synonymous_variant	LOW	c.1095T>C	p.Ile365Ile
AFLA_139220	2203677	G	A	missense_variant	MODERATE	c.1129G>A	p.Ala377Thr
AFLA_139220	2203695	GCCAAGAGA	CCTAGAAGG	missense_variant	MODERATE	c.1147_1155delGCCAAGAGAinsCCTAGAAGG	p.AlaLysArg383ProArgArg
AFLA_139230	2203897	T	C	synonymous_variant	LOW	c.15T>C	p.Ala5Ala
AFLA_139230	2203903	C	T	synonymous_variant	LOW	c.21C>T	p.Leu7Leu
AFLA_139230	2203909	C	T	synonymous_variant	LOW	c.27C>T	p.Ala9Ala
AFLA_139230	2203915	G	T	synonymous_variant	LOW	c.33G>T	p.Gly11Gly
AFLA_139230	2203930	T	C	synonymous_variant	LOW	c.48T>C	p.Ser16Ser
AFLA_139230	2203954	GT	CC	missense_variant	MODERATE	c.72_73delGTinsCC	p.GluSer24AspPro
AFLA_139230	2203984	C	A	synonymous_variant	LOW	c.102C>A	p.Leu34Leu
AFLA_139230	2203997	G	A	missense_variant	MODERATE	c.115G>A	p.Val39Ile
AFLA_139230	2204020	AA	GG	missense_variant	MODERATE	c.138_139delAAinsGG	p.ProAsn46ProAsp
AFLA_139230	2204032	GAC	AAG	missense_variant	MODERATE	c.150_152delGACinsAAG	p.ThrThr50ThrArg
AFLA_139230	2204056	T	C	synonymous_variant	LOW	c.174T>C	p.Val58Val
AFLA_139230	2204065	G	A	synonymous_variant	LOW	c.183G>A	p.Gly61Gly
AFLA_139230	2204078	C	G	missense_variant	MODERATE	c.196C>G	p.Pro66Ala
AFLA_139230	2204110	TAG	GAC	missense_variant	MODERATE	c.228_230delTAGinsGAC	p.AlaSer76AlaThr
AFLA_139230	2204118	T	C	missense_variant	MODERATE	c.236T>C	p.Val79Ala
AFLA_139230	2204128	C	T	synonymous_variant	LOW	c.246C>T	p.Cys82Cys
AFLA_139230	2204137	A	G	synonymous_variant	LOW	c.255A>G	p.Gln85Gln
AFLA_139230	2204158	T	C	synonymous_variant	LOW	c.276T>C	p.Thr92Thr
AFLA_139230	2204196	T	C	missense_variant	MODERATE	c.314T>C	p.Val105Ala
AFLA_139230	2204215	ATCGC	GTCGG	missense_variant	MODERATE	c.333_337delATCGCinsGTCGG	p.GlnSerGln111GlnSerGlu
AFLA_139230	2204224	G	A	synonymous_variant	LOW	c.342G>A	p.Gly114Gly
AFLA_139230	2204245	A	G	synonymous_variant	LOW	c.363A>G	p.Thr121Thr
AFLA_139230	2204254	A	G	synonymous_variant	LOW	c.372A>G	p.Gln124Gln
AFLA_139230	2204270	T	A	missense_variant	MODERATE	c.388T>A	p.Leu130Met
AFLA_139230	2204275	C	T	synonymous_variant	LOW	c.393C>T	p.Asn131Asn
AFLA_139230	2204284	GGCGGCCCAA	AGCCGCGCAG	synonymous_variant	LOW	c.402_411delGGCGGCCCAAinsAGCCGCGCAG	p.LeuAlaAlaGln134LeuAlaAlaGln
AFLA_139230	2204301	C	T	missense_variant	MODERATE	c.419C>T	p.Ala140Val
AFLA_139230	2204335	C	T	synonymous_variant	LOW	c.453C>T	p.Phe151Phe
AFLA_139230	2204357	A	C	missense_variant	MODERATE	c.475A>C	p.Lys159Gln
AFLA_139230	2204365	C	T	synonymous_variant	LOW	c.483C>T	p.Cys161Cys
AFLA_139230	2204378	C	G	missense_variant	MODERATE	c.496C>G	p.Gln166Glu
AFLA_139230	2204385	A	G	missense_variant	MODERATE	c.503A>G	p.Gln168Arg
AFLA_139230	2204397	T	C	missense_variant	MODERATE	c.515T>C	p.Ile172Thr
AFLA_139230	2204407	TATTC	CATTT	missense_variant	MODERATE	c.525_529delTATTCinsCATTT	p.TyrIleLeu175TyrIlePhe
AFLA_139230	2204468	C	T	synonymous_variant	LOW	c.586C>T	p.Leu196Leu
AFLA_139230	2204473	A	C	synonymous_variant	LOW	c.591A>C	p.Ile197Ile
AFLA_139230	2204485	T	C	synonymous_variant	LOW	c.603T>C	p.Ser201Ser
AFLA_139230	2204512	TTTG	CTTA	synonymous_variant	LOW	c.630_633delTTTGinsCTTA	p.AspLeu210AspLeu
AFLA_139230	2204524	A	G	synonymous_variant	LOW	c.642A>G	p.Ala214Ala
AFLA_139230	2204542	T	A	missense_variant	MODERATE	c.660T>A	p.His220Gln
AFLA_139230	2204547	A	G	missense_variant	MODERATE	c.665A>G	p.Gln222Arg
AFLA_139230	2204566	C	T	synonymous_variant	LOW	c.684C>T	p.Arg228Arg
AFLA_139230	2204584	G	C	synonymous_variant	LOW	c.702G>C	p.Ala234Ala
AFLA_139230	2204591	C	A	missense_variant	MODERATE	c.709C>A	p.Arg237Ser
AFLA_139230	2204598	G	A	missense_variant	MODERATE	c.716G>A	p.Arg239His
AFLA_139230	2204603	G	A	missense_variant	MODERATE	c.721G>A	p.Ala241Thr
AFLA_139230	2204635	G	A	synonymous_variant	LOW	c.753G>A	p.Glu251Glu
AFLA_139230	2204669	CAGGAA	AAGAAG	missense_variant	MODERATE	c.787_792delCAGGAAinsAAGAAG	p.GlnGlu263LysLys
AFLA_139240	2204918	TGATTC	CGATCA	missense_variant	MODERATE	c.5_10delTGATTCinsCGATCA	p.MetIlePro2ThrIleThr
AFLA_139240	2204929	C	A	missense_variant	MODERATE	c.16C>A	p.Leu6Ile
AFLA_139240	2204972	TGTCTCCTCC	CGTCTCC	splice_region_variant&intron_variant	LOW	c.55+4_55+13delTGTCTCCTCCinsCGTCTCC
AFLA_139240	2204987	G	A	intron_variant	MODIFIER	c.55+19G>A
AFLA_139240	2204998	C	T	intron_variant	MODIFIER	c.56-21C>T
AFLA_139240	2205003	GG	AT	intron_variant	MODIFIER	c.56-16_56-15delGGinsAT
AFLA_139240	2205013	G	A	splice_region_variant&intron_variant	LOW	c.56-6G>A
AFLA_139240	2205056	A	C	synonymous_variant	LOW	c.93A>C	p.Ala31Ala
AFLA_139240	2205071	TACG	CACT	synonymous_variant	LOW	c.108_111delTACGinsCACT	p.ValThr36ValThr
AFLA_139240	2205083	TCAACTC	ACAGCTT	synonymous_variant	LOW	c.120_126delTCAACTCinsACAGCTT	p.GlyGlnLeu40GlyGlnLeu
AFLA_139240	2205104	G	A	synonymous_variant	LOW	c.141G>A	p.Arg47Arg
AFLA_139240	2205115	TC	AA	missense_variant	MODERATE	c.152_153delTCinsAA	p.Leu51Gln
AFLA_139240	2205125	T	G	synonymous_variant	LOW	c.162T>G	p.Thr54Thr
AFLA_139240	2205168	GCTTCC	ATGTCA	missense_variant	MODERATE	c.205_210delGCTTCCinsATGTCA	p.AlaSer69MetSer
AFLA_139240	2205179	T	C	synonymous_variant	LOW	c.216T>C	p.Ser72Ser
AFLA_139240	2205194	GGCTCGTA	AACTGGTG	missense_variant	MODERATE	c.231_238delGGCTCGTAinsAACTGGTG	p.LeuAlaArgLys77LeuThrGlyGlu
AFLA_139240	2205224	C	T	synonymous_variant	LOW	c.261C>T	p.Ala87Ala
AFLA_139240	2205231	C	T	missense_variant	MODERATE	c.268C>T	p.Leu90Phe
AFLA_139240	2205254	T	A	synonymous_variant	LOW	c.291T>A	p.Pro97Pro
AFLA_139240	2205260	A	G	synonymous_variant	LOW	c.297A>G	p.Thr99Thr
AFLA_139240	2205267	G	T	missense_variant	MODERATE	c.304G>T	p.Val102Leu
AFLA_139240	2205280	TT	CC	missense_variant	MODERATE	c.317_318delTTinsCC	p.Ile106Thr
AFLA_139240	2205297	T	C	missense_variant	MODERATE	c.334T>C	p.Cys112Arg
AFLA_139240	2205319	AGGGG	GGGGC	missense_variant	MODERATE	c.356_360delAGGGGinsGGGGC	p.LysGly119ArgGly
AFLA_139240	2205329	C	T	synonymous_variant	LOW	c.366C>T	p.Val122Val
AFLA_139240	2205336	A	G	missense_variant	MODERATE	c.373A>G	p.Arg125Gly
AFLA_139240	2205342	GA	AG	missense_variant	MODERATE	c.379_380delGAinsAG	p.Glu127Arg
AFLA_139240	2205362	A	G	synonymous_variant	LOW	c.399A>G	p.Arg133Arg
AFLA_139240	2205395	C	G	synonymous_variant	LOW	c.432C>G	p.Leu144Leu
AFLA_139240	2205410	GGCATTT	AGCAGTG	missense_variant	MODERATE	c.447_453delGGCATTTinsAGCAGTG	p.GlyAlaPhe149GlyAlaVal
AFLA_139240	2205432	ATT	GTA	missense_variant	MODERATE	c.469_471delATTinsGTA	p.Ile157Val
AFLA_139240	2205447	T	C	missense_variant	MODERATE	c.484T>C	p.Tyr162His
AFLA_139250	2205661	T	G	synonymous_variant	LOW	c.18T>G	p.Pro6Pro
AFLA_139250	2205688	A	G	missense_variant	MODERATE	c.45A>G	p.Ile15Met
AFLA_139250	2205707	C	T	missense_variant	MODERATE	c.64C>T	p.Arg22Cys
AFLA_139250	2205720	CACTGAGCTGG	GATTGACCTGGG	frameshift_variant&missense_variant	HIGH	c.77_85delCACTGAGCTinsGATTGACCTG	p.Ala26fs
AFLA_139250	2205732	CCC	GCA	missense_variant	MODERATE	c.89_91delCCCinsGCA	p.ProGln30ArgLys
AFLA_139250	2205743	A	G	missense_variant	MODERATE	c.100A>G	p.Thr34Ala
AFLA_139250	2205757	T	C	synonymous_variant	LOW	c.114T>C	p.Phe38Phe
AFLA_139250	2205776	G	A	missense_variant	MODERATE	c.133G>A	p.Ala45Thr
AFLA_139250	2205782	ATCG	GTCA	missense_variant	MODERATE	c.139_142delATCGinsGTCA	p.IleVal47ValIle
AFLA_139250	2205806	C	T	missense_variant	MODERATE	c.163C>T	p.Leu55Phe
AFLA_139250	2205811	TC	AT	missense_variant	MODERATE	c.168_169delTCinsAT	p.HisLeu56GlnLeu
AFLA_139250	2205820	CAAT	TAAC	synonymous_variant	LOW	c.177_180delCAATinsTAAC	p.TyrAsn59TyrAsn
AFLA_139250	2205838	A	G	synonymous_variant	LOW	c.195A>G	p.Pro65Pro
AFLA_139250	2205847	A	G	synonymous_variant	LOW	c.204A>G	p.Gly68Gly
AFLA_139250	2205877	C	T	synonymous_variant	LOW	c.234C>T	p.Ser78Ser
AFLA_139250	2205883	A	G	synonymous_variant	LOW	c.240A>G	p.Leu80Leu
AFLA_139250	2205904	C	G	synonymous_variant	LOW	c.261C>G	p.Leu87Leu
AFLA_139250	2205928	A	C	synonymous_variant	LOW	c.285A>C	p.Leu95Leu
AFLA_139250	2205952	A	C	synonymous_variant	LOW	c.309A>C	p.Gly103Gly
AFLA_139250	2205985	C	T	synonymous_variant	LOW	c.342C>T	p.Ser114Ser
AFLA_139250	2205994	C	T	synonymous_variant	LOW	c.351C>T	p.Asn117Asn
AFLA_139250	2206027	G	C	synonymous_variant	LOW	c.384G>C	p.Val128Val
AFLA_139250	2206051	G	A	synonymous_variant	LOW	c.408G>A	p.Lys136Lys
AFLA_139250	2206120	C	T	synonymous_variant	LOW	c.477C>T	p.His159His
AFLA_139250	2206162	GGGT	AGGC	synonymous_variant	LOW	c.519_522delGGGTinsAGGC	p.LysGly173LysGly
AFLA_139250	2206186	C	G	synonymous_variant	LOW	c.543C>G	p.Thr181Thr
AFLA_139250	2206210	G	A	synonymous_variant	LOW	c.567G>A	p.Leu189Leu
AFLA_139250	2206235	G	A	missense_variant	MODERATE	c.592G>A	p.Asp198Asn
AFLA_139250	2206252	G	A	synonymous_variant	LOW	c.609G>A	p.Ala203Ala
AFLA_139250	2206270	C	T	synonymous_variant	LOW	c.627C>T	p.Phe209Phe
AFLA_139250	2206306	C	T	synonymous_variant	LOW	c.663C>T	p.Ser221Ser
AFLA_139250	2206318	CTTC	TTTT	synonymous_variant	LOW	c.675_678delCTTCinsTTTT	p.SerPhe225SerPhe
AFLA_139250	2206328	C	T	synonymous_variant	LOW	c.685C>T	p.Leu229Leu
AFLA_139250	2206336	T	C	synonymous_variant	LOW	c.693T>C	p.Ser231Ser
AFLA_139250	2206363	T	C	synonymous_variant	LOW	c.720T>C	p.Ala240Ala
AFLA_139250	2206384	C	T	synonymous_variant	LOW	c.741C>T	p.Ser247Ser
AFLA_139250	2206393	C	T	synonymous_variant	LOW	c.750C>T	p.Ile250Ile
AFLA_139250	2206417	CATC	TATT	synonymous_variant	LOW	c.774_777delCATCinsTATT	p.GlyIle258GlyIle
AFLA_139250	2206438	T	C	synonymous_variant	LOW	c.795T>C	p.Tyr265Tyr
AFLA_139250	2206444	G	A	synonymous_variant	LOW	c.801G>A	p.Leu267Leu
AFLA_139250	2206468	C	G	synonymous_variant	LOW	c.825C>G	p.Arg275Arg
AFLA_139250	2206477	C	T	synonymous_variant	LOW	c.834C>T	p.Asn278Asn
AFLA_139250	2206492	G	T	synonymous_variant	LOW	c.849G>T	p.Val283Val
AFLA_139250	2206510	G	T	synonymous_variant	LOW	c.867G>T	p.Arg289Arg
AFLA_139250	2206537	CTTT	TTTC	synonymous_variant	LOW	c.894_897delCTTTinsTTTC	p.AspPhe298AspPhe
AFLA_139250	2206657	C	G	synonymous_variant	LOW	c.1014C>G	p.Ala338Ala
AFLA_139250	2206663	A	G	synonymous_variant	LOW	c.1020A>G	p.Ala340Ala
AFLA_139250	2206696	T	G	synonymous_variant	LOW	c.1053T>G	p.Ser351Ser
AFLA_139250	2206706	G	A	missense_variant	MODERATE	c.1063G>A	p.Glu355Lys
AFLA_139250	2206712	TCC	GCT	missense_variant	MODERATE	c.1069_1071delTCCinsGCT	p.Ser357Ala
AFLA_139250	2206734	A	G	missense_variant	MODERATE	c.1091A>G	p.Asn364Ser
AFLA_139250	2206744	C	T	synonymous_variant	LOW	c.1101C>T	p.Ser367Ser
AFLA_139250	2206765	C	T	synonymous_variant	LOW	c.1122C>T	p.Ile374Ile
AFLA_139250	2206810	G	A	synonymous_variant	LOW	c.1167G>A	p.Thr389Thr
AFLA_139250	2206828	C	T	synonymous_variant	LOW	c.1185C>T	p.Ala395Ala
AFLA_139250	2206840	A	G	synonymous_variant	LOW	c.1197A>G	p.Gln399Gln
AFLA_139250	2206864	C	T	synonymous_variant	LOW	c.1221C>T	p.Gly407Gly
AFLA_139250	2206891	A	G	synonymous_variant	LOW	c.1248A>G	p.Val416Val
AFLA_139250	2206906	TAACCCCC	CAACTCCG	splice_region_variant&intron_variant	LOW	c.1257+6_1257+13delTAACCCCCinsCAACTCCG
AFLA_139250	2206923	CGATC	TGATA	intron_variant	MODIFIER	c.1257+23_1257+27delCGATCinsTGATA
AFLA_139250	2206942	CGATCTCTCT	TGATTCCCCC	splice_region_variant&intron_variant	LOW	c.1258-13_1258-4delCGATCTCTCTinsTGATTCCCCC
AFLA_139250	2206963	G	C	synonymous_variant	LOW	c.1266G>C	p.Val422Val
AFLA_139250	2206969	CAGT	TAGC	synonymous_variant	LOW	c.1272_1275delCAGTinsTAGC	p.ValSer424ValSer
AFLA_139250	2206978	CGGTA	TGGCG	missense_variant	MODERATE	c.1281_1285delCGGTAinsTGGCG	p.LeuGlyThr427LeuGlyAla
AFLA_139250	2207041	G	A	synonymous_variant	LOW	c.1344G>A	p.Leu448Leu
AFLA_139250	2207056	G	A	synonymous_variant	LOW	c.1359G>A	p.Glu453Glu
AFLA_139250	2207061	T	A	missense_variant	MODERATE	c.1364T>A	p.Phe455Tyr
AFLA_139250	2207092	C	A	synonymous_variant	LOW	c.1395C>A	p.Pro465Pro
AFLA_139250	2207104	G	A	synonymous_variant	LOW	c.1407G>A	p.Gly469Gly
AFLA_139250	2207125	C	T	synonymous_variant	LOW	c.1428C>T	p.Arg476Arg
AFLA_139250	2207152	G	A	synonymous_variant	LOW	c.1455G>A	p.Leu485Leu
AFLA_139250	2207158	GGCC	AGCT	synonymous_variant	LOW	c.1461_1464delGGCCinsAGCT	p.LeuAla487LeuAla
AFLA_139250	2207185	C	T	synonymous_variant	LOW	c.1488C>T	p.Phe496Phe
AFLA_139250	2207191	T	G	synonymous_variant	LOW	c.1494T>G	p.Leu498Leu
AFLA_139250	2207199	A	G	missense_variant	MODERATE	c.1502A>G	p.Asp501Gly
AFLA_139250	2207275	G	C	synonymous_variant	LOW	c.1578G>C	p.Thr526Thr
AFLA_139250	2207284	C	T	synonymous_variant	LOW	c.1587C>T	p.Thr529Thr
AFLA_139250	2207295	C	A	missense_variant	MODERATE	c.1598C>A	p.Thr533Asn
AFLA_139260	2207740	G	T	intron_variant	MODIFIER	c.57+11G>T
AFLA_139260	2207938	TC	CA	missense_variant	MODERATE	c.220_221delTCinsCA	p.Ser74His
AFLA_139260	2208045	A	G	synonymous_variant	LOW	c.327A>G	p.Pro109Pro
AFLA_139260	2208089	C	T	missense_variant	MODERATE	c.371C>T	p.Ala124Val
AFLA_139260	2208132	C	T	synonymous_variant	LOW	c.414C>T	p.Ser138Ser
AFLA_139260	2208306	C	T	synonymous_variant	LOW	c.588C>T	p.Asp196Asp
AFLA_139260	2208654	A	G	synonymous_variant	LOW	c.936A>G	p.Leu312Leu
AFLA_139260	2208718	T	A	missense_variant	MODERATE	c.1000T>A	p.Ser334Thr
AFLA_139260	2209148	A	G	missense_variant	MODERATE	c.1372A>G	p.Asn458Asp
AFLA_139280	2210409	GACT	AACC	synonymous_variant	LOW	c.1500_1503delAGTCinsGGTT	p.GluVal500GluVal
AFLA_139280	2210420	C	A	missense_variant	MODERATE	c.1492G>T	p.Ala498Ser
AFLA_139280	2210426	G	T	missense_variant	MODERATE	c.1486C>A	p.Pro496Thr
AFLA_139280	2210442	G	A	synonymous_variant	LOW	c.1470C>T	p.Asp490Asp
AFLA_139280	2210504	T	G	synonymous_variant	LOW	c.1408A>C	p.Arg470Arg
AFLA_139280	2210511	CAA	TAG	synonymous_variant	LOW	c.1399_1401delTTGinsCTA	p.Leu467Leu
AFLA_139280	2210529	G	A	synonymous_variant	LOW	c.1383C>T	p.Gly461Gly
AFLA_139280	2210595	C	T	synonymous_variant	LOW	c.1317G>A	p.Glu439Glu
AFLA_139280	2210606	C	G	missense_variant	MODERATE	c.1306G>C	p.Val436Leu
AFLA_139280	2210619	A	C	synonymous_variant	LOW	c.1293T>G	p.Pro431Pro
AFLA_139280	2210661	G	A	synonymous_variant	LOW	c.1251C>T	p.His417His
AFLA_139280	2210699	T	C	missense_variant	MODERATE	c.1213A>G	p.Met405Val
AFLA_139280	2210715	ACCGTCTG	CCCATTTT	missense_variant	MODERATE	c.1190_1197delCAGACGGTinsAAAATGGG	p.AlaAspGly397GluAsnGly
AFLA_139280	2210736	AGCG	GGCA	synonymous_variant	LOW	c.1173_1176delCGCTinsTGCC	p.AspAla391AspAla
AFLA_139280	2210745	C	T	synonymous_variant	LOW	c.1167G>A	p.Arg389Arg
AFLA_139280	2210760	T	C	synonymous_variant	LOW	c.1152A>G	p.Ser384Ser
AFLA_139280	2210796	T	A	synonymous_variant	LOW	c.1116A>T	p.Ile372Ile
AFLA_139280	2210823	ATTT	GTTC	synonymous_variant	LOW	c.1086_1089delAAATinsGAAC	p.LeuAsn362LeuAsn
AFLA_139280	2210836	A	G	missense_variant	MODERATE	c.1076T>C	p.Val359Ala
AFLA_139280	2210850	A	G	synonymous_variant	LOW	c.1062T>C	p.Arg354Arg
AFLA_139280	2210865	TG	CT	missense_variant	MODERATE	c.1046_1047delCAinsAG	p.Ala349Glu
AFLA_139280	2210873	CCG	TCA	missense_variant	MODERATE	c.1037_1039delCGGinsTGA	p.AlaAsp346ValAsn
AFLA_139280	2210904	T	G	synonymous_variant	LOW	c.1008A>C	p.Ile336Ile
AFLA_139280	2210913	C	G	synonymous_variant	LOW	c.999G>C	p.Leu333Leu
AFLA_139280	2210918	CCTCG	TATCT	missense_variant	MODERATE	c.990_994delCGAGGinsAGATA	p.ProGluVal330ProAspIle
AFLA_139280	2210958	A	C	synonymous_variant	LOW	c.954T>G	p.Thr318Thr
AFLA_139280	2210967	T	G	synonymous_variant	LOW	c.945A>C	p.Thr315Thr
AFLA_139280	2210994	AACGCGC	CACACGT	synonymous_variant	LOW	c.912_918delGCGCGTTinsACGTGTG	p.LeuArgVal304LeuArgVal
AFLA_139280	2211024	G	A	synonymous_variant	LOW	c.888C>T	p.Phe296Phe
AFLA_139280	2211054	A	G	synonymous_variant	LOW	c.858T>C	p.Ser286Ser
AFLA_139280	2211060	TTGC	CTGT	synonymous_variant	LOW	c.849_852delGCAAinsACAG	p.GluGln283GluGln
AFLA_139280	2211308	G	A	synonymous_variant	LOW	c.604C>T	p.Leu202Leu
AFLA_139280	2211799	G	A	synonymous_variant	LOW	c.162C>T	p.Thr54Thr
AFLA_139300	2213213	T	G	synonymous_variant	LOW	c.519A>C	p.Ala173Ala
AFLA_139310	2214602	T	G	synonymous_variant	LOW	c.1161A>C	p.Ser387Ser
AFLA_139310	2214710	G	T	missense_variant&splice_region_variant	MODERATE	c.1114C>A	p.Gln372Lys
AFLA_139310	2214744	G	T	synonymous_variant	LOW	c.1080C>A	p.Ser360Ser
AFLA_139310	2214822	G	A	synonymous_variant	LOW	c.1002C>T	p.Phe334Phe
AFLA_139310	2215292	A	C	intron_variant	MODIFIER	c.571+18T>G
AFLA_139310	2215311	C	T	splice_region_variant&synonymous_variant	LOW	c.570G>A	p.Ala190Ala
AFLA_139310	2215614	T	C	synonymous_variant	LOW	c.267A>G	p.Gln89Gln
AFLA_139310	2215659	A	G	synonymous_variant	LOW	c.222T>C	p.Tyr74Tyr
AFLA_139310	2215674	G	A	synonymous_variant	LOW	c.207C>T	p.Asp69Asp
AFLA_139310	2215820	A	G	missense_variant	MODERATE	c.61T>C	p.Ser21Pro
AFLA_139310	2215868	T	C	missense_variant	MODERATE	c.13A>G	p.Thr5Ala
AFLA_139320	2216398	T	G	synonymous_variant	LOW	c.718A>C	p.Arg240Arg
AFLA_139330	2218521	T	C	synonymous_variant	LOW	c.408A>G	p.Val136Val
AFLA_139340	2219868	T	G	synonymous_variant	LOW	c.945A>C	p.Ala315Ala
AFLA_139340	2220295	T	G	missense_variant	MODERATE	c.578A>C	p.Glu193Ala
AFLA_139340	2220470	T	A	missense_variant	MODERATE	c.403A>T	p.Met135Leu
AFLA_139340	2220719	G	A	intron_variant	MODIFIER	c.204+25C>T
AFLA_139360	2222003	G	C	synonymous_variant	LOW	c.318G>C	p.Thr106Thr
AFLA_139360	2222102	C	T	synonymous_variant	LOW	c.417C>T	p.Ser139Ser
AFLA_139360	2222266	T	C	missense_variant	MODERATE	c.581T>C	p.Val194Ala
AFLA_139360	2222822	T	C	synonymous_variant	LOW	c.1137T>C	p.Ser379Ser
AFLA_139360	2222987	C	T	synonymous_variant	LOW	c.1302C>T	p.Ser434Ser
AFLA_139370	2224714	A	G	intron_variant	MODIFIER	c.5263-20T>C
AFLA_139370	2224783	G	A	synonymous_variant	LOW	c.5253C>T	p.Cys1751Cys
AFLA_139370	2225138	G	A	missense_variant	MODERATE	c.4946C>T	p.Ala1649Val
AFLA_139370	2225749	G	T	missense_variant	MODERATE	c.4388C>A	p.Thr1463Asn
AFLA_139370	2226905	G	C	missense_variant	MODERATE	c.3232C>G	p.Leu1078Val
AFLA_139370	2227218	C	T	synonymous_variant	LOW	c.2919G>A	p.Glu973Glu
AFLA_139370	2227350	G	A	synonymous_variant	LOW	c.2787C>T	p.Tyr929Tyr
AFLA_139370	2227800	T	G	synonymous_variant	LOW	c.2337A>C	p.Arg779Arg
AFLA_139370	2227911	T	C	synonymous_variant	LOW	c.2226A>G	p.Arg742Arg
AFLA_139370	2227962	C	G	synonymous_variant	LOW	c.2175G>C	p.Val725Val
AFLA_139370	2228414	C	T	missense_variant	MODERATE	c.1723G>A	p.Ala575Thr
AFLA_139370	2229166	A	G	missense_variant	MODERATE	c.971T>C	p.Ile324Thr
AFLA_139370	2229747	C	A	missense_variant	MODERATE	c.390G>T	p.Gln130His
AFLA_139380	2230948	A	G	synonymous_variant	LOW	c.123A>G	p.Gln41Gln
AFLA_139380	2231011	T	C	synonymous_variant	LOW	c.186T>C	p.Pro62Pro
AFLA_139380	2232338	T	C	synonymous_variant	LOW	c.1458T>C	p.Asp486Asp
AFLA_139380	2232701	A	G	synonymous_variant	LOW	c.1821A>G	p.Arg607Arg
AFLA_139380	2233184	G	A	synonymous_variant	LOW	c.2304G>A	p.Lys768Lys
AFLA_139380	2233778	T	C	synonymous_variant	LOW	c.2898T>C	p.Asn966Asn
AFLA_139380	2234933	A	G	synonymous_variant	LOW	c.4053A>G	p.Leu1351Leu
AFLA_139380	2235233	C	T	synonymous_variant	LOW	c.4353C>T	p.Gly1451Gly
AFLA_139390	2237977	T	C	missense_variant	MODERATE	c.296A>G	p.Gln99Arg
AFLA_139390	2238190	A	G	synonymous_variant	LOW	c.135T>C	p.Tyr45Tyr
AFLA_139390	2238225	G	C	missense_variant	MODERATE	c.100C>G	p.Pro34Ala
AFLA_139390	2238250	A	C	missense_variant	MODERATE	c.75T>G	p.His25Gln
AFLA_139390	2238312	A	C	missense_variant	MODERATE	c.13T>G	p.Trp5Gly
AFLA_139400	2239044	A	G	synonymous_variant	LOW	c.366T>C	p.Tyr122Tyr
AFLA_139400	2239400	G	T	missense_variant	MODERATE	c.66C>A	p.Phe22Leu
AFLA_139410	2240122	A	G	missense_variant	MODERATE	c.163A>G	p.Ile55Val
AFLA_139410	2240675	C	T	missense_variant	MODERATE	c.587C>T	p.Ala196Val
AFLA_139410	2240685	G	A	synonymous_variant	LOW	c.597G>A	p.Thr199Thr
AFLA_139410	2240765	A	C	missense_variant	MODERATE	c.677A>C	p.Glu226Ala
AFLA_139410	2242489	T	G	missense_variant	MODERATE	c.2401T>G	p.Leu801Val
AFLA_139410	2243233	G	A	missense_variant	MODERATE	c.3145G>A	p.Asp1049Asn
AFLA_139410	2243596	A	T	missense_variant	MODERATE	c.3508A>T	p.Thr1170Ser
AFLA_139410	2243792	C	T	missense_variant	MODERATE	c.3704C>T	p.Ser1235Phe
AFLA_139410	2243954	C	T	missense_variant	MODERATE	c.3866C>T	p.Thr1289Met
AFLA_139410	2244044	C	G	missense_variant	MODERATE	c.3956C>G	p.Thr1319Arg
AFLA_139410	2244796	T	G	synonymous_variant	LOW	c.4656T>G	p.Ala1552Ala
AFLA_139410	2244880	A	G	synonymous_variant	LOW	c.4740A>G	p.Leu1580Leu
AFLA_139410	2245089	G	T	synonymous_variant	LOW	c.4890G>T	p.Leu1630Leu
AFLA_139410	2245262	A	C	missense_variant	MODERATE	c.5063A>C	p.Gln1688Pro
AFLA_139410	2245440	C	G	synonymous_variant	LOW	c.5241C>G	p.Leu1747Leu
AFLA_139410	2245540	G	A	missense_variant	MODERATE	c.5341G>A	p.Glu1781Lys
AFLA_139410	2246295	A	G	synonymous_variant	LOW	c.6096A>G	p.Lys2032Lys
AFLA_139410	2246492	T	C	intron_variant	MODIFIER	c.6276+17T>C
AFLA_139420	2248338	C	T	synonymous_variant	LOW	c.1773G>A	p.Ala591Ala
AFLA_139420	2248566	T	C	synonymous_variant	LOW	c.1545A>G	p.Ala515Ala
AFLA_139420	2248701	G	A	synonymous_variant	LOW	c.1410C>T	p.Gly470Gly
AFLA_139420	2249037	G	A	synonymous_variant	LOW	c.1152C>T	p.Ile384Ile
AFLA_139420	2249139	C	T	missense_variant	MODERATE	c.1111G>A	p.Val371Ile
AFLA_139420	2249161	G	A	synonymous_variant	LOW	c.1089C>T	p.Gly363Gly
AFLA_139420	2249170	A	G	synonymous_variant	LOW	c.1080T>C	p.Val360Val
AFLA_139420	2249656	G	A	synonymous_variant	LOW	c.660C>T	p.Val220Val
AFLA_139420	2249763	A	T	missense_variant	MODERATE	c.553T>A	p.Leu185Ile
AFLA_139420	2249959	G	A	splice_region_variant&intron_variant	LOW	c.436-5C>T
AFLA_139420	2250016	A	C	intron_variant	MODIFIER	c.435+12T>G
AFLA_139420	2250089	T	C	missense_variant	MODERATE	c.374A>G	p.Lys125Arg
AFLA_139420	2250234	C	G	missense_variant	MODERATE	c.229G>C	p.Gly77Arg
AFLA_139420	2250258	G	A	missense_variant	MODERATE	c.205C>T	p.Leu69Phe
AFLA_139420	2250340	TTGATA	ACAATG	missense_variant	MODERATE	c.118_123delTATCAAinsCATTGT	p.TyrGln40HisCys
AFLA_139420	2250372	AAGAGAGAGAGAGAGAGAGA	AAGAGAGAGAGAGAGAGAGAGA	frameshift_variant	HIGH	c.71_72insTC	p.Phe31fs
AFLA_139420	2250397	AG	GA	missense_variant	MODERATE	c.65_66delCTinsTC	p.Ser22Phe
AFLA_139420	2250404	T	G	missense_variant	MODERATE	c.59A>C	p.Tyr20Ser
AFLA_139430	2251106	T	A	missense_variant	MODERATE	c.834A>T	p.Leu278Phe
AFLA_139430	2251168	G	C	missense_variant	MODERATE	c.772C>G	p.Pro258Ala
AFLA_139430	2251189	A	G	missense_variant	MODERATE	c.751T>C	p.Ser251Pro
AFLA_139430	2251199	C	G	synonymous_variant	LOW	c.741G>C	p.Pro247Pro
AFLA_139430	2251235	C	T	synonymous_variant	LOW	c.705G>A	p.Pro235Pro
AFLA_139430	2251272	GTC	ATT	intron_variant	MODIFIER	c.700-34_700-32delGACinsAAT
AFLA_139430	2251292	T	C	intron_variant	MODIFIER	c.699+52A>G
AFLA_139430	2251320	GTGGGGGTG	GG	intron_variant	MODIFIER	c.699+17_699+23delACCCCCA
AFLA_139430	2251333	A	G	intron_variant	MODIFIER	c.699+11T>C
AFLA_139430	2251355	T	A	missense_variant	MODERATE	c.688A>T	p.Asn230Tyr
AFLA_139430	2251374	A	G	synonymous_variant	LOW	c.669T>C	p.Tyr223Tyr
AFLA_139430	2251388	G	A	missense_variant	MODERATE	c.655C>T	p.Pro219Ser
AFLA_139430	2251422	C	T	synonymous_variant	LOW	c.621G>A	p.Glu207Glu
AFLA_139430	2251458	A	T	intron_variant	MODIFIER	c.604-19T>A
AFLA_139430	2251465	A	G	intron_variant	MODIFIER	c.604-26T>C
AFLA_139430	2251488	T	C	intron_variant	MODIFIER	c.603+11A>G
AFLA_139430	2251616	ATGA	GTGG	synonymous_variant	LOW	c.483_486delTCATinsCCAC	p.PheHis161PheHis
AFLA_139430	2251781	C	A	intron_variant	MODIFIER	c.341-20G>T
AFLA_139430	2251786	G	A	intron_variant	MODIFIER	c.341-25C>T
AFLA_139430	2251802	CA	AT	intron_variant	MODIFIER	c.341-42_341-41delTGinsAT
AFLA_139430	2251833	A	G	intron_variant	MODIFIER	c.340+55T>C
AFLA_139430	2251928	C	T	synonymous_variant	LOW	c.300G>A	p.Ala100Ala
AFLA_139430	2251952	CA	CGT	frameshift_variant&missense_variant	HIGH	c.275delTinsAC	p.Met92fs
AFLA_139430	2251976	GAA	GA	frameshift_variant	HIGH	c.250delT	p.Phe84fs
AFLA_139430	2251979	TT	TGGT	frameshift_variant	HIGH	c.248_249insCC	p.Lys83fs
AFLA_139430	2252031	G	A	splice_region_variant&intron_variant	LOW	c.200-3C>T
AFLA_139430	2252116	T	C	splice_region_variant&intron_variant	LOW	c.199+8A>G
AFLA_139430	2252122	A	G	splice_donor_variant&intron_variant	HIGH	c.199+2T>C
AFLA_139430	2252177	T	C	missense_variant	MODERATE	c.146A>G	p.Tyr49Cys
AFLA_139440	2252909	T	C	missense_variant	MODERATE	c.140T>C	p.Met47Thr
AFLA_139440	2252949	T	C	synonymous_variant	LOW	c.180T>C	p.Phe60Phe
AFLA_139440	2252994	TG	CC	missense_variant	MODERATE	c.225_226delTGinsCC	p.AlaGlu75AlaGln
	2177456	A	C
	2177463	T	C
	2177489	G	C
	2177522	A	G
	2177546	C	T
	2177641	C	G
	2177666	C	T
	2177682	C	T
	2177739	A	G
	2177745	TTGACGC	CTGAC
	2177754	A	C
	2177762	CCA	ACC
	2177901	T	C
	2177943	A	G
	2178069	C	T
	2178109	T	A
	2178148	ATA	ATTA
	2179789	G	A
	2179797	T	A
	2181825	CTGTGTGC	CTGTGC
	2181961	C	T
	2182097	T	C
	2182172	A	G
	2182187	ACTC	ACTCTC
	2184153	G	A
	2185857	C	G
	2185983	G	A
	2186109	C	A
	2188050	A	G
	2188114	G	C
	2188131	TG	CT
	2188139	T	C
	2188145	GATG	AATA
	2188165	CAAA	CA
	2188172	C	T
	2188193	AAATCATA	GAACCATG
	2188206	CC	AA
	2188223	C	T
	2188232	A	C
	2188242	A	C
	2188274	TGGA	CAAC
	2188283	C	G
	2188288	T	C
	2189335	CCGC	TCGT
	2190819	C	T
	2190920	G	A
	2190971	A	C
	2190986	G	A
	2191025	CTTC	TTTT
	2191076	C	T
	2191091	G	C
	2191115	A	G
	2191121	C	T
	2191183	A	G
	2191211	C	A
	2191226	A	G
	2191232	AG	GT
	2191302	C	T
	2191356	A	C
	2191370	C	T
	2191378	G	C
	2191426	G	A
	2191467	AG	ATGG
	2191473	TTT	AAA
	2191490	G	C
	2191497	T	G
	2191523	C	A
	2191561	AAT	GAC
	2191592	G	C
	2191628	T	C
	2191650	A	C
	2191668	C	G
	2191678	G	A
	2191717	G	A
	2193452	C	T
	2193511	G	A
	2193540	G	C
	2193660	T	G
	2193688	CA	CTTA
	2193698	GAT	GT
	2193715	TGTGA	CGTGG
	2193863	C	T
	2193887	GGACA	AGGCG
	2195903	GAA	AAG
	2195943	CGCTG	AGCTA
	2195971	A	C
	2196101	C	T
	2196106	AGAG	GGAA
	2196117	T	C
	2196138	CT	TG
	2196148	AGG	TGA
	2196155	G	A
	2196169	G	T
	2196229	ACATT	TCAT
	2196242	T	G
	2196332	GTAGCTCA	CTAGTTCG
	2196410	T	C
	2198366	CGG	TGC
	2198381	T	G
	2198450	T	A
	2198499	A	C
	2198505	T	C
	2198554	ATGGA	GTGGG
	2198564	G	A
	2198595	G	A
	2198605	A	C
	2198659	C	T
	2198728	A	C
	2198746	T	A
	2198773	G	A
	2198800	C	G
	2198823	ACG	GCA
	2198852	G	C
	2198934	T	C
	2198940	G	T
	2198959	A	G
	2198980	C	T
	2198985	C	T
	2199030	A	T
	2199058	C	G
	2199106	T	C
	2199164	A	G
	2199177	G	A
	2199208	AGC	AC
	2199214	T	C
	2199238	G	C
	2199266	G	A
	2199291	A	G
	2199561	C	G
	2201107	G	A
	2201138	A	G
	2201161	CTT	CTTT
	2201177	G	A
	2201184	G	A
	2201193	A	T
	2201200	G	T
	2201205	CCCTCTA	TCCTATG
	2201223	C	T
	2201285	G	A
	2201290	TAAAAAT	TAATT
	2201300	CTTTTTG	CTTTTG
	2201319	G	A
	2201343	T	C
	2201348	A	G
	2201354	CA	TC
	2201402	G	C
	2201412	C	T
	2201431	C	A
	2201449	TGAAAATGAG	TG
	2201470	G	A
	2201478	G	A
	2201484	C	T
	2201549	T	A
	2201560	A	C
	2201580	C	G
	2201593	C	T
	2201600	AC	CT
	2201644	A	G
	2201656	TA	AT
	2201690	TTGC	CTGT
	2201703	C	A
	2201763	AT	TC
	2201920	T	A
	2202047	T	A
	2202082	T	C
	2202140	ATGGT	GCGGA
	2202151	T	C
	2202184	A	G
	2202200	T	A
	2202212	G	A
	2202241	C	G
	2202248	C	G
	2202259	T	C
	2202300	CAGC	AAGA
	2203710	C	G
	2203719	T	C
	2203732	AGGG	TAGA
	2203742	A	C
	2203759	ATTTTG	TTCTTC
	2203770	T	C
	2204907	T	C
	2205493	C	T
	2205500	CTAGG	GTAGA
	2205509	T	G
	2205513	TGT	TT
	2205528	C	T
	2205541	G	A
	2205550	CGAACGCAC	TGAAAGCAG
	2205601	G	A
	2205607	C	T
	2205618	AAGACTGCTG	CAGCCTGTTT
	2205643	T	C
	2207306	A	G
	2207324	T	A
	2207333	T	A
	2207341	G	A
	2207385	A	G
	2207405	A	T
	2207427	A	G
	2207446	T	C
	2207467	G	A
	2207496	T	A
	2207509	G	A
	2207525	A	C
	2207568	A	G
	2207573	G	A
	2207578	T	C
	2207584	G	C
	2207622	A	G
	2209271	A	C
	2209343	T	C
	2210124	C	T
	2210230	T	C
	2212038	C	T
	2212786	G	T
	2212847	T	G
	2213888	A	T
	2213961	A	G
	2214218	T	C
	2214276	G	T
	2214305	C	T
	2214320	G	C
	2214358	C	A
	2214363	TAA	CAG
	2214390	G	T
	2214412	C	T
	2214417	ATGGG	CTGGA
	2214455	G	A
	2214465	ATG	AG
	2214491	C	G
	2214500	G	T
	2214541	A	G
	2215913	G	A
	2215987	A	G
	2217275	T	C
	2217516	A	G
	2217782	G	A
	2217937	T	A
	2219346	T	C
	2219471	C	T
	2221345	A	C
	2221529	G	C
	2221626	CAT	CAAT
	2221634	GTT	GTTT
	2223151	GG	AA
	2223164	GGCA	GA
	2223197	A	G
	2223325	T	C
	2223335	T	G
	2223377	T	C
	2223398	AGT	GGG
	2223419	G	A
	2223486	C	T
	2223595	G	A
	2223604	CTATATAG	CTATAG
	2223681	AGCTA	GGCTTA
	2223708	T	G
	2223722	G	A
	2223729	TT	TAT
	2223735	AT	TC
	2223743	AG	TT
	2223773	A	G
	2223818	CATA	CA
	2223841	G	A
	2223856	T	A
	2223921	G	A
	2223930	AGGGGGC	AGGGGC
	2224056	A	G
	2224174	A	G
	2224214	A	G
	2224264	T	C
	2230552	A	G
	2236033	GTT	GTTT
	2236037	A	T
	2236290	GG	AA
	2236634	TGTACTACTACTACTACTACTACTACTACTACT	CGTACTACTACTACTACTACTACTACT
	2236697	G	A
	2236803	C	T
	2236818	AG	ACG
	2238749	GCTCTCTG	GCTCTG
	2239678	C	A
	2246801	C	T
	2246906	C	T
	2246963	C	T
	2247390	T	C
	2247467	A	G
	2247825	A	G
	2247839	C	T
	2247867	T	C
	2248192	A	T
	2250528	C	T
	2250548	C	T
	2250671	A	C
	2250777	C	T
